# Supplementary material for: Interplay between Genome, Metabolome and Microbiome in Colorectal Cancer
Source: Cancers (Basel). 2021 Dec 10;13(24):6216. doi: 10.3390/cancers13246216 (PMC8699218; doi:10.3390/cancers13246216)
Supplement: Supplementary file 1 [file cancers-13-06216-s001.zip]

Archive with 1 entries (1 files):
- cancers-1480935-supplementary.pdf
